# Supplementary material for: Sex-Specific Effects of Short-Term Oral Administration of Food-Grade Titanium Dioxide Nanoparticles in the Liver and Kidneys of Adult Rats
Source: Toxics. 2023 Sep 13;11(9):776. doi: 10.3390/toxics11090776 (PMC10536411; doi:10.3390/toxics11090776)
Supplement: Supplementary file 1 [file toxics-11-00776-s001.zip]

Archive with 1 entries (1 files):
- toxics-2552096-supplementary.pdf
